# Supplementary material for: Comparative Analysis of Serum and Tissue miRNA Expression Profiles and Regulatory Pathways in Early-Stage Ovarian Cancer Using Public Databases
Source: Int J Mol Sci. 2026 Jun 22;27(12):5629. doi: 10.3390/ijms27125629 (PMC13299059; doi:10.3390/ijms27125629)
Supplement: Supplementary file 1 [file ijms-27-05629-s001.zip]

Archive with 1 entries (1 files):
- ijms-4312397-supplementary.pdf
